# Supplementary material for: Involvement of premacular mast cells in the pathogenesis of macular diseases
Source: PLoS One. 2019 Feb 22;14(2):e0211438. doi: 10.1371/journal.pone.0211438 (PMC6386310; doi:10.1371/journal.pone.0211438)
Supplement: S1 File — (XLSX) [file pone.0211438.s002.xlsx]

## Sheet: Name
	NO	S-No	disease name
	1	4164	ERM
	2	4231	ERM
	3	4254	ERM
	4	4267	ERM
	5	4271	ERM
	6	4277	ERM
	7	4282	ERM
	8	4283	ERM
	9	4336	ERM
	10	4266	ERM
	NO	S-No	disease name
	1	4089	MH
	2	4113	MH
	3	4206	MH
	4	4270	MH
	5	4316	MH
	6	4328	MH
	7	4356	MH
	8	4285	MH
	9	4376	MH
	10	4384	MH
	NO	S-No	disease name
	1	4079	PDR
	2	4052	PDR
	3	4143	PDR
	4	4191	PDR
	5	4223	PDR
	6	4241	PDR
	7	4240	PDR
	8	4263	PDR
	9	4272	PDR
	10	4378	PDR
	NO	S-No	disease name
	1	4193	RD
	2	4216	RD
	3	4289	RD
	4	4323	RD
	5	3364	RD
	6	4236	RD
	7	4274	RD
	8	4304	RD
	9	4262	RD
	10	4402	RD

## Sheet: Analysis
Vitreous
ERM	MH	PDR	RRD
3.17125	3.92314	1.97549	0
0	1.13352	1.14343	1.5851
0	0.396155	0	0
0	3.31578	0	0.198013
0	0	0	0
0	0.443694	0	0
1.50121	0	0	0
0.843863	0.589013	0	0
0.551432	3.67441	0	0
0	3.03073	0	0
variance analysis：one-way layout								multiple comparisons
								Fisher's PLSD risk ratio 5％
	n	mean value	mean square	standard deviation	standard error				Difference of MV	critical value	Ｐ value
ERM	10	0.606776	1.07166	1.03521	0.327362			ERM,Mh	-1.04387	0.955184	0.0330714	S
Mh	10	1.65064	2.64571	1.62656	0.514365			ERM,PDR	0.294884	0.955184	0.535192
PDR	10	0.311893	0.470805	0.686152	0.21698			ERM,RRD	0.428464	0.955184	0.369012
RRD	10	0.178312	0.248202	0.498198	0.157544			Mh,PDR	1.33875	0.955184	0.00732876	S
								Mh,RRD	1.47233	0.955184	0.00349489	S
total	40	0.686906	1.36596	1.16874	0.184795			PDR,RRD	0.133581	0.955184	0.778322
analysis of variance table
variation factor	sum of squares	variance	mean square	Ｆ value	Ｐ value	Ｆ(0.95)
total variation	53.2725	39
subgroup variation	13.3451	3	4.44838	4.01083	0.0146259	2.86627
error variation	39.9274	36	1.10909
Plasma
ERM	MH	PDR	RRD
0	0	0	0
0	0	0	0
0	0	0	0
0	0	0	0
0	0	0	0
0	0	0	0
0	0	0	0
0	0	0	0
0	0	0	0
0	0	0	0
variance analysis：one-way layout
	n	mean value	mean square	standard deviation	standard error
ERM	10	0	0	0	0
Mh	10	0	0	0	0
PDR	10	0	0	0	0
RRD	10	0	0	0	0
total	40	0	0	0	0
analysis of variance table
variation factor	sum of squares	variance	mean square	Ｆ value	Ｐ value	Ｆ(0.95)
total variation	0	39
subgroup variation	0	3	0
error variation	0	36	0

## Sheet: Protein
	vitreous	plasma		Standard	Abs.		vitreous	x10		plasma	x100
ERM-1	0.460386	7.81376		mg/mL	570nm		Abs(570nm)			Abs(570nm)	mg/mL
ERM-2	0.618863	6.65687		0	0.108		0.133	0.460386		0.597	7.81376
ERM-3	0.317756	6.38746		0.05	0.129		0.143	0.618863		0.524	6.65687
ERM-4	0.28606	5.29396		0.1	0.169		0.124	0.317756		0.507	6.38746
ERM-5	0.333603	5.65846		0.2	0.231		0.122	0.28606		0.438	5.29396
ERM-6	0.42869	6.84704		0.4	0.356		0.125	0.333603		0.461	5.65846
ERM-7	0.301908	7.17984					0.131	0.42869		0.536	6.84704
ERM-8	0.28606	5.92787					0.123	0.301908		0.557	7.17984
ERM-9	0.634711	6.29237		slope	1.58478		0.122	0.28606		0.478	5.92787
ERM-10	0.206821	6.435		intercept	-0.164737		0.144	0.634711		0.501	6.29237
MH-1	0.333603	6.19728		RSQ	0.992812		0.117	0.206821		0.51	6.435
MH-2	0.396994	3.32883					0.125	0.333603		0.495	6.19728
MH-3	0.349451	6.53009					0.129	0.396994		0.314	3.32883
MH-4	0.42869	6.33991					0.126	0.349451		0.516	6.53009
MH-5	0.507929	7.03721					0.131	0.42869		0.504	6.33991
MH-6	0.460386	6.54593					0.136	0.507929		0.548	7.03721
MH-7	0.365299	5.30981					0.133	0.460386		0.517	6.54593
MH-8	0.301908	7.89299					0.127	0.365299		0.439	5.30981
MH-9	0.127582	7.00552					0.123	0.301908		0.602	7.89299
MH-10	0.301908	5.0087					0.112	0.127582		0.546	7.00552
PDR-1	0.444538	6.24483					0.123	0.301908		0.42	5.0087
PDR-2	0.523777	6.22898					0.132	0.444538		0.498	6.24483
PDR-3	0.634711	6.7995					0.137	0.523777		0.497	6.22898
PDR-4	0.650559	6.48254					0.144	0.634711		0.533	6.7995
PDR-5	0.175126	6.19728					0.145	0.650559		0.513	6.48254
PDR-6	0.28606	5.53168					0.115	0.175126		0.495	6.19728
PDR-7	0.634711	7.00552					0.122	0.28606		0.453	5.53168
PDR-8	0.618863	9.3193					0.144	0.634711		0.546	7.00552
PDR-9	0.57132	6.60932					0.143	0.618863		0.692	9.3193
PDR-10	0.729798	5.04039					0.14	0.57132		0.521	6.60932
RRD-1	0.254364	6.78365					0.15	0.729798		0.422	5.04039
RRD-2	0.492081	8.13071					0.12	0.254364		0.532	6.78365
RRD-3	0.206821	6.33991					0.135	0.492081		0.617	8.13071
RRD-4	0.507929	1.71236					0.117	0.206821		0.504	6.33991
RRD-5	0.254364	7.95639					0.136	0.507929		0.212	1.71236
RRD-6	0.301908	6.92628					0.12	0.254364		0.606	7.95639
RRD-7	0.238517	5.86448					0.123	0.301908		0.541	6.92628
RRD-8	0.28606	7.27493					0.119	0.238517		0.474	5.86448
RRD-9	0.206821	7.08476					0.122	0.28606		0.563	7.27493
RRD-10	0.301908	6.08635					0.117	0.206821		0.551	7.08476
							0.123	0.301908		0.488	6.08635

## Sheet: Chymase
Vitreous					Plus		Minus		Plus-Minus			Plasma				Plus		Minus		Plus-Minus
Standard	Plus Buf.				Abs	Value	Abs	Value	Value	x5		Standard	Plus Buf.			Abs	Value	Abs	Value	Value	x5
mg/mL			ERM-1	7202344	2101	-0.0790981	2893	0.292207	0.292	1.46		mg/mL			ERM-1	4640	1.41481	4258	1.39457	0	0
0	1995		ERM-2	6777788	2349	0.0754888	2172	-0.0997991	0	0		0	1601		ERM-2	4436	1.37639	4571	1.20453	0	0
3.1075	7122		ERM-3	7275021	2312	0.0524255	2140	-0.117197	0	0		3.1075	7810		ERM-3	4580	1.46615	3823	0.797846	0	0
6.215	12863		ERM-4	7279234	2106	-0.0759814	2296	-0.0323806	0	0		6.215	13587		ERM-4	3599	0.854657	3681	0.720641	0	0
12.434	21835		ERM-5	7281291	2393	0.102916	2148	-0.112848	0	0		12.434	21921		ERM-5	4711	1.5478	4994	1.43452	0	0
			ERM-6	5580057	2520	0.182079	2387	0.0170959	0	0					ERM-6	4372	1.33649	4337	1.07731	0	0
			ERM-7	7287284	2553	0.202649	2895	0.293295	0.0906455	0.453228					ERM-7	5863	2.26589	5818	1.88252	0	0
			ERM-8	7290211	2334	0.0661388	2566	0.114418	0.0482791	0.241395					ERM-8	2984	0.471306	3187	0.452054	0	0
slope	0.000623334		ERM-9	6774956	2171	-0.0354647	2484	0.0698347	0.07	0.35		slope	0.000610694		ERM-9	3407	0.734977	3158	0.436287	0	0
intercept	-1.38872		ERM-10	7281769	2402	0.108526	2549	0.105175	0	0		intercept	-1.41881		ERM-10	2689	0.287423	2645	0.15737	0	0
RSQ	0.997151		MH-1	7130700	2316	0.0549188	2938	0.316674	0.261755	1.30877		RSQ	0.989224		MH-1	3479	0.779857	2540	0.100282	0	0
			MH-2	7152346	2227	-0.00055796	2522	0.0904952	0.09	0.45					MH-2	4187	1.22118	3861	0.818507	0	0
Standard	Minus Buf.		MH-3	7234073	2299	0.0443221	2488	0.0720094	0.0276873	0.138437		Standard	Minus Buf.		MH-3	5480	2.02715	4651	1.24803	0	0
mg/mL			MH-4	4004800	2272	0.0274921	2929	0.31178	0.284288	1.42144		mg/mL			MH-4	4624	1.49357	5055	1.46768	0	0
0	1785		MH-5	7310249	2181	-0.0292313	2320	-0.0193318	0	0		0	1345		MH-5	3723	0.93195	3491	0.617339	0	0
3.1075	8350		MH-6	7321405	2318	0.0561655	2534	0.0970196	0.0408541	0.20427		3.1075	7478		MH-6	4140	1.19188	4515	1.17409	0	0
6.215	14634		MH-7	7331244	2200	-0.017388	2330	-0.0138949	0	0		6.215	13599		MH-7	3882	1.03106	3653	0.705418	0	0
12.434	24669		MH-8	7289840	2282	0.0337254	2483	0.069291	0.0355655	0.177828		12.434	23704		MH-8	2328	0.0623988	2284	-0.038905	0	0
			MH-9	4067207	2234	0.00380538	2535	0.0975633	0.0937579	0.468789					MH-9	3916	1.05225	3891	0.834818	0	0
			MH-10	2273303	2107	-0.0753581	2692	0.182924	0.183	0.915					MH-10	2225	-0.00180463	2245	-0.0601092	0	0
			PDR-1	7121810	2346	0.0736188	2814	0.249255	0.175636	0.878181					PDR-1	4339	1.31592	4142	0.971286	0	0
slope	0.000543698		PDR-2	7119509	2351	0.0767355	2717	0.196516	0.119781	0.598904		slope	0.000556067		PDR-2	3313	0.676383	2672	0.17205	0	0
intercept	-1.28071		PDR-3	7092358	2150	-0.0485547	2148	-0.112848	0	0		intercept	-0.973163		PDR-3	3970	1.08591	3891	0.834818	0	0
RSQ	0.994999		PDR-4	6906467	2289	0.0380888	2298	-0.0312932	0	0		RSQ	0.997071		PDR-4	3737	0.940677	3263	0.493375	0	0
			PDR-5	5702587	2392	0.102292	2346	-0.00519568	0	0					PDR-5	4302	1.29286	4429	1.12733	0	0
			PDR-6	5022436	2138	-0.0560347	2140	-0.117197	0	0					PDR-6	4659	1.51539	4946	1.40842	0	0
			PDR-7	7238633	2102	-0.0784748	2229	-0.0688084	0	0					PDR-7	4481	1.40444	4442	1.1344	0	0
			PDR-8	7280744	2198	-0.0186347	1945	-0.223219	0	0					PDR-8	2744	0.321706	2564	0.11333	0	0
			PDR-9	225326	2131	-0.0603981	2095	-0.141664	0	0					PDR-9	3240	0.63088	3099	0.404209	0	0
			PDR-10	7311590	2244	0.0100387	2147	-0.113392	0	0					PDR-10	2759	0.331056	2905	0.298732	0	0
			RRD-1	622868	2902	0.420193	2957	0.327004	0	0					RRD-1	3817	0.990544	3174	0.444986	0	0
			RRD-2	6454481	2215	-0.00803797	2642	0.155739	0.156	0.78					RRD-2	3383	0.720017	2913	0.303081	0	0
			RRD-3	7296325	2344	0.0723722	2468	0.0611355	0	0					RRD-3	3773	0.963117	3314	0.521104	0	0
			RRD-4	7317305	2674	0.278072	2904	0.298188	0.0201154	0.100577					RRD-4	3016	0.491253	3152	0.433025	0	0
			RRD-5	6317746	2342	0.0711255	2391	0.0192707	0	0					RRD-5	4248	1.2592	4189	0.99684	0	0
			RRD-6	7266935	2398	0.106032	2292	-0.0345554	0	0					RRD-6	3823	0.994284	3804	0.787516	0	0
			RRD-7	7289699	2634	0.253139	973	-0.751693	0	0					RRD-7	4153	1.19998	3837	0.805458	0	0
			RRD-8	3767407	2390	0.101046	1551	-0.437436	0	0					RRD-8	3016	0.491253	2838	0.262304	0	0
			RRD-9	2171566	2417	0.117876	2466	0.0600481	0	0					RRD-9	3313	0.676383	3137	0.424869	0	0
			RRD-10	780861	2422	0.120992	2256	-0.0541285	0	0					RRD-10	2731	0.313603	2821	0.253061	0	0

## Sheet: All results
	Protein	Protein	Chymase	Chymase	Chy/Pro	Chy/Pro
	vitreous	plasma	vireous	plasma	viterous	plasma
ERM-1	0.460386	7.81376	1.46	0	3.17125	0
ERM-2	0.618863	6.65687	0	0	0	0
ERM-3	0.317756	6.38746	0	0	0	0
ERM-4	0.28606	5.29396	0	0	0	0
ERM-5	0.333603	5.65846	0	0	0	0
ERM-6	0.42869	6.84704	0	0	0	0
ERM-7	0.301908	7.17984	0.453228	0	1.50121	0
ERM-8	0.28606	5.92787	0.241395	0	0.843863	0
ERM-9	0.634711	6.29237	0.35	0	0.551432	0
ERM-10	0.206821	6.435	0	0	0	0
MH-1	0.333603	6.19728	1.30877	0	3.92314	0
MH-2	0.396994	3.32883	0.45	0	1.13352	0
MH-3	0.349451	6.53009	0.138437	0	0.396155	0
MH-4	0.42869	6.33991	1.42144	0	3.31578	0
MH-5	0.507929	7.03721	0	0	0	0
MH-6	0.460386	6.54593	0.20427	0	0.443694	0
MH-7	0.365299	5.30981	0	0	0	0
MH-8	0.301908	7.89299	0.177828	0	0.589013	0
MH-9	0.127582	7.00552	0.468789	0	3.67441	0
MH-10	0.301908	5.0087	0.915	0	3.03073	0
PDR-1	0.444538	6.24483	0.878181	0	1.97549	0
PDR-2	0.523777	6.22898	0.598904	0	1.14343	0
PDR-3	0.634711	6.7995	0	0	0	0
PDR-4	0.650559	6.48254	0	0	0	0
PDR-5	0.175126	6.19728	0	0	0	0
PDR-6	0.28606	5.53168	0	0	0	0
PDR-7	0.634711	7.00552	0	0	0	0
PDR-8	0.618863	9.3193	0	0	0	0
PDR-9	0.57132	6.60932	0	0	0	0
PDR-10	0.729798	5.04039	0	0	0	0
RRD-1	0.254364	6.78365	0	0	0	0
RRD-2	0.492081	8.13071	0.78	0	1.5851	0
RRD-3	0.206821	6.33991	0	0	0	0
RRD-4	0.507929	1.71236	0.100577	0	0.198013	0
RRD-5	0.254364	7.95639	0	0	0	0
RRD-6	0.301908	6.92628	0	0	0	0
RRD-7	0.238517	5.86448	0	0	0	0
RRD-8	0.28606	7.27493	0	0	0	0
RRD-9	0.206821	7.08476	0	0	0	0
RRD-10	0.301908	6.08635	0	0	0	0
