# Supplementary material for: Involvement of premacular mast cells in the pathogenesis of macular diseases
Source: PLoS One. 2019 Feb 22;14(2):e0211438. doi: 10.1371/journal.pone.0211438 (PMC6386310; doi:10.1371/journal.pone.0211438)
Supplement: S2 File — (XLSX) [file pone.0211438.s003.xlsx]

## Sheet: List
ERM-1	MH-1	PDR-1	RD-1
ERM-2	MH-2	PDR-2	RD-2
ERM-3	MH-3	PDR-3	RD-3
ERM-4	MH-4	PDR-4	RD-4
ERM-5	MH-5	PDR-5	RD-5
ERM-6	MH-6	PDR-6	RD-6
ERM-7	MH-7	PDR-7	RD-7
ERM-8	MH-8	PDR-8	RD-8
ERM-9	MH-9	PDR-9	RD-9
ERM-10	MH-10	PDR-10	RD-10
ERM-11	MH-11	PDR-11	RD-11
ERM-12	MH-12	PDR-12	RD-12
ERM-13	MH-13	PDR-13	RD-13
ERM-14	MH-14	PDR-14	RD-14
ERM-15	MH-15	PDR-15	RD-15
ERM-16	MH-16	PDR-16	RD-16
ERM-17	MH-17	PDR-17	RD-17
ERM-18	MH-18	PDR-18	RD-18
ERM-19	MH-19	PDR-19	RD-19
ERM-20	MH-20	PDR-20	RD-20

## Sheet: Protein
Standard
μg/mL
0	0.11
50	0.139
100	0.175
200	0.256
400	0.398
slope	1365.52
intercept	-144.407
RSQ	0.99888
	Ｖａｌｕｅ	Pro(mg/ml)		Ｖａｌｕｅ	Pro(mg/ml)		Ｖａｌｕｅ	Pro(mg/ml)		Ｖａｌｕｅ	Pro(mg/ml)
ERM-1	0.135	1.59755	MH-1	0.155	2.68997	PDR-1	0.193	4.76557	RD-1	0.145	2.14376
ERM-2	0.162	3.07232	MH-2	0.164	3.18156	PDR-2	0.181	4.11012	RD-2	0.15	2.41687
ERM-3	0.152	2.52611	MH-3	0.167	3.34542	PDR-3	0.188	4.49246	RD-3	0.196	4.92943
ERM-4	0.176	3.83701	MH-4	0.168	3.40004	PDR-4	0.179	4.00087	RD-4	0.162	3.07232
ERM-5	0.148	2.30762	MH-5	0.142	1.9799	PDR-5	0.263	8.58903	RD-5	0.344	13.0133
ERM-6	0.201	5.20253	MH-6	0.182	4.16474	PDR-6	0.171	3.56391	RD-6	0.2	5.14791
ERM-7	0.153	2.58073	MH-7	0.162	3.07232	PDR-7	0.2	5.14791	RD-7	0.16	2.96308
ERM-8	0.147	2.253	MH-8	0.186	4.38322	PDR-8	0.163	3.12694	RD-8	0.127	1.16058
ERM-9	0.182	4.16474	MH-9	0.208	5.58488	PDR-9	0.199	5.09329	RD-9	0.169	3.45466
ERM-10	0.168	3.40004	MH-10	0.185	4.3286	PDR-10	0.161	3.0177	RD-10	0.137	1.70679
ERM-11	0.181	4.11012	MH-11	0.167	3.34542	PDR-11	0.182	4.16474	RD-11	0.129	1.26983
ERM-12	0.146	2.19838	MH-12	0.154	2.63535	PDR-12	0.205	5.42102	RD-12	0.145	2.14376
ERM-13	0.184	4.27398	MH-13	0.135	1.59755	PDR-13	0.174	3.72777	RD-13	0.148	2.30762
ERM-14	0.212	5.80336	MH-14	0.147	2.253	PDR-14	0.263	8.58903	RD-14	0.124	0.996722
ERM-15	0.196	4.92943	MH-15	0.173	3.67315	PDR-15	0.192	4.71095	RD-15	0.368	14.3242
ERM-16	0.135	1.59755	MH-16	0.123	0.942101	PDR-16	0.196	4.92943	RD-16	0.216	6.02185
ERM-17	0.13	1.32445	MH-17	0.131	1.37907	PDR-17	0.208	5.58488	RD-17	0.184	4.27398
ERM-18	0.141	1.92528	MH-18	0.176	3.83701	PDR-18	0.187	4.43784	RD-18	0.191	4.65632
ERM-19	0.141	1.92528	MH-19	0.149	2.36225	PDR-19	0.181	4.11012	RD-19	0.179	4.00087
ERM-20	0.139	1.81604	MH-20	0.18	4.05549	PDR-20	0.225	6.51344	RD-20	0.178	3.94625

## Sheet: Vit-Tryptase
Standard			slope	4.64987
mU/mL			intercept	-1.45525
0	0.2996		RSQ	0.999916
12.5	2.978
25	5.752
50	11.04
	Ｖａｌｕｅ	mU/ml	Pro(mg/ml)	mU/mg Pro			Ｖａｌｕｅ	mU/ml	Pro(mg/ml)	mU/mg Pro
ERM-1	0.7072	0.0733255	1.59755	0.0458987		MH-1	0.5339	0.0410926	2.68997	0.0152762
ERM-2	0.5622	0.0463563	3.07232	0.0150884		MH-2	0.5589	0.0457425	3.18156	0.0143774
ERM-3	0.5452	0.0431944	2.52611	0.0170992		MH-3	0.5287	0.0401255	3.34542	0.0119941
ERM-4	0.559	0.0457611	3.83701	0.0119262		MH-4	0.5441	0.0429898	3.40004	0.0126439
ERM-5	0.5766	0.0490346	2.30762	0.021249		MH-5	0.5503	0.044143	1.9799	0.0222956
ERM-6	0.556	0.0452031	5.20253	0.00868868		MH-6	0.5396	0.0421528	4.16474	0.0101214
ERM-7	0.5446	0.0430828	2.58073	0.016694		MH-7	0.527	0.0398093	3.07232	0.0129574
ERM-8	0.5546	0.0449427	2.253	0.0199479		MH-8	0.5844	0.0504854	4.38322	0.0115179
ERM-9	0.5292	0.0402185	4.16474	0.00965691		MH-9	0.6231	0.0576834	5.58488	0.0103285
ERM-10	0.5087	0.0364056	3.40004	0.0107074		MH-10	0.5439	0.0429526	4.3286	0.00992298
ERM-11	0.5248	0.0394001	4.11012	0.00958613		MH-11	0.5868	0.0509318	3.34542	0.0152243
ERM-12	0.5157	0.0377075	2.19838	0.0171524		MH-12	0.6707	0.0665367	2.63535	0.0252478
ERM-13	0.5442	0.0430084	4.27398	0.0100628		MH-13	0.5781	0.0493136	1.59755	0.0308682
ERM-14	0.519	0.0383213	5.80336	0.00660329		MH-14	0.5365	0.0415762	2.253	0.0184537
ERM-15	0.5368	0.041632	4.92943	0.00844561		MH-15	0.5783	0.0493508	3.67315	0.0134356
ERM-16	0.6473	0.0621845	1.59755	0.0389248		MH-16	0.5372	0.0417064	0.942101	0.0442696
ERM-17	0.5807	0.0497972	1.32445	0.0375985		MH-17	0.5752	0.0487742	1.37907	0.0353675
ERM-18	0.5289	0.0401627	1.92528	0.0208607		MH-18	0.5542	0.0448683	3.83701	0.0116936
ERM-19	0.5957	0.0525871	1.92528	0.027314		MH-19	0.524	0.0392513	2.36225	0.0166161
ERM-20	0.6127	0.055749	1.81604	0.0306982		MH-20	0.573	0.048365	4.05549	0.0119258
	Ｖａｌｕｅ	mU/ml	Pro(mg/ml)	mU/mg Pro			Ｖａｌｕｅ	mU/ml	Pro(mg/ml)	mU/mg Pro
PDR-1	0.6821	0.0686571	4.76557	0.0144069		RD-1	0.48	0.0310675	2.14376	0.0144921
PDR-2	0.5508	0.044236	4.11012	0.0107627		RD-2	0.5059	0.0358848	2.41687	0.0148477
PDR-3	0.5474	0.0436036	4.49246	0.00970594		RD-3	0.5342	0.0411484	4.92943	0.00834751
PDR-4	0.564	0.0466911	4.00087	0.0116702		RD-4	0.5395	0.0421342	3.07232	0.0137141
PDR-5	0.6494	0.062575	8.58903	0.00728546		RD-5	0.536	0.0414832	13.0133	0.00318775
PDR-6	0.5626	0.0464307	3.56391	0.013028		RD-6	0.5928	0.0520477	5.14791	0.0101105
PDR-7	0.6406	0.0609383	5.14791	0.0118375		RD-7	0.5036	0.035457	2.96308	0.0119663
PDR-8	0.54551	0.043252	3.12694	0.0138321		RD-8	0.6128	0.0557676	1.16058	0.0480513
PDR-9	0.5526	0.0445708	5.09329	0.00875087		RD-9	0.6073	0.0547447	3.45466	0.0158466
PDR-10	0.5823	0.0500948	3.0177	0.0166003		RD-10	0.4806	0.0311791	1.70679	0.0182677
PDR-11	0.6834	0.0688989	4.16474	0.0165434		RD-11	0.5411	0.0424318	1.26983	0.0334154
PDR-12	0.6453	0.0618125	5.42102	0.0114024		RD-12	0.5382	0.0418924	2.14376	0.0195415
PDR-13	0.6148	0.0561396	3.72777	0.0150598		RD-13	0.5118	0.0369822	2.30762	0.0160261
PDR-14	0.5677	0.0473793	8.58903	0.00551625		RD-14	0.515	0.0375773	0.996722	0.0377009
PDR-15	0.5177	0.0380795	4.71095	0.0080832		RD-15	0.5148	0.0375401	14.3242	0.00262074
PDR-16	0.5936	0.0521965	4.92943	0.0105888		RD-16	0.5827	0.0501692	6.02185	0.00833119
PDR-17	0.502	0.0351594	5.58488	0.00629546		RD-17	0.5309	0.0405347	4.27398	0.00948406
PDR-18	0.5154	0.0376517	4.43784	0.00848425		RD-18	0.5147	0.0375216	4.65632	0.00805819
PDR-19	0.5676	0.0473607	4.11012	0.011523		RD-19	0.5016	0.035085	4.00087	0.00876934
PDR-20	0.5774	0.0491834	6.51344	0.00755107		RD-20	0.52	0.0385073	3.94625	0.00975795
ERM	MH	PDR	RD		variance analysis：one-way layout								multiple comparisons
0.0458987	0.0152762	0.0144069	0.0144921										Fisher's PLSD risk ratio 5％
0.0150884	0.0143774	0.0107627	0.0148477
0.0170992	0.0119941	0.00970594	0.00834751			n	mean value	mean square	standard deviation	standard error				Difference of MV	critical value	Ｐ value
0.0119262	0.0126439	0.0116702	0.0137141
0.021249	0.0222956	0.00728546	0.00318775		ERM	20	0.0192101	0.000129188	0.0113661	0.00254154			ERM,MH	0.00148327	0.00598579	0.623059
0.00868868	0.0101214	0.013028	0.0101105		MH	20	0.0177269	8.80547e-05	0.00938375	0.00209827			ERM,PDR	0.00826377	0.00598579	0.00745163	S
0.016694	0.0129574	0.0118375	0.0119663		PDR	20	0.0109464	1.07125e-05	0.00327299	0.000731863			ERM,RD	0.0035833	0.00598579	0.236859
0.0199479	0.0115179	0.0138321	0.0480513		RD	20	0.0156268	0.000133344	0.0115475	0.00258209			MH,PDR	0.0067805	0.00598579	0.0269401	S
0.00965691	0.0103285	0.00875087	0.0158466										MH,RD	0.00210003	0.00598579	0.486841
0.0107074	0.00992298	0.0166003	0.0182677		total	80	0.0158776	9.67443e-05	0.00983587	0.00109968			PDR,RD	-0.00468047	0.00598579	0.123543
0.00958613	0.0152243	0.0165434	0.0334154
0.0171524	0.0252478	0.0114024	0.0195415
0.0100628	0.0308682	0.0150598	0.0160261		analysis of variance table
0.00660329	0.0184537	0.00551625	0.0377009
0.00844561	0.0134356	0.0080832	0.00262074		variation factor	sum of squares	variance	mean square	Ｆ value	Ｐ value	Ｆ(0.95)
0.0389248	0.0442696	0.0105888	0.00833119		total variation	0.0076428	79
0.0375985	0.0353675	0.00629546	0.00948406		subgroup variation	0.00077811	3	0.00025937	2.87152	0.0418036	2.72494
0.0208607	0.0116936	0.00848425	0.00805819		error variation	0.00686469	76	9.03248e-05
0.027314	0.0166161	0.011523	0.00876934
0.0306982	0.0119258	0.00755107	0.00975795

## Sheet: Pla-Tryptase
Standard			slope	4.64987
mU/mL			intercept	-1.45525
0	0.2996		RSQ	0.999916
12.5	2.978
25	5.752
50	11.04
	Ｖａｌｕｅ	mU/ml		Ｖａｌｕｅ	mU/ml		Ｖａｌｕｅ	mU/ml		Ｖａｌｕｅ	mU/ml
ERM-1	21.32	3.9072	MH-1	7.456	1.32857	PDR-1	17.058	3.11449	RD-1	18.13	3.31387
ERM-2	10.65	1.92263	MH-2	18.44	3.37153	PDR-2	10.91	1.97099	RD-2	20.8	3.81048
ERM-3	13.5	2.45272	MH-3	7.832	1.3985	PDR-3	9.202	1.65331	RD-3	9.28	1.66782
ERM-4	11.41	2.06399	MH-4	18.19	3.32503	PDR-4	13.98	2.542	RD-4	11.26	2.03609
ERM-5	13.617	2.47448	MH-5	15.78	2.87679	PDR-5	20.96	3.84024	RD-5	14.59	2.65545
ERM-6	10.49	1.89287	MH-6	18.18	3.32317	PDR-6	15.75	2.87121	RD-6	18.15	3.31759
ERM-7	14.12	2.56804	MH-7	15.65	2.85261	PDR-7	17.54	3.20414	RD-7	18.81	3.44035
ERM-8	12.211	2.21297	MH-8	10.96	1.98029	PDR-8	11.23	2.03051	RD-8	20.93	3.83466
ERM-9	12.22	2.21465	MH-9	12.55	2.27602	PDR-9	21.07	3.8607	RD-9	12.49	2.26486
ERM-10	8.463	1.51586	MH-10	17.1	3.1223	PDR-10	11.65	2.10863	RD-10	19.37	3.54451
ERM-11	12.79	2.32066	MH-11	18.33	3.35107	PDR-11	15.44	2.81355	RD-11	15.26	2.78007
ERM-12	10.111	1.82238	MH-12	11.67	2.11235	PDR-12	18.92	3.46081	RD-12	14.2	2.58292
ERM-13	16.63	3.03488	MH-13	16.73	3.05348	PDR-13	8.47	1.51717	RD-13	17.62	3.21902
ERM-14	7.159	1.27333	MH-14	16.61	3.03116	PDR-14	11.26	2.03609	RD-14	9.13	1.63992
ERM-15	8.773	1.57352	MH-15	20.38	3.73236	PDR-15	11.26	2.03609	RD-15	16.54	3.01814
ERM-16	18.39	3.36223	MH-16	10.62	1.91705	PDR-16	14.23	2.5885	RD-16	10.4	1.87614
ERM-17	15.6	2.84331	MH-17	14.44	2.62755	PDR-17	17.93	3.27668	RD-17	14.66	2.66847
ERM-18	16.57	3.02372	MH-18	13.42	2.43784	PDR-18	19.38	3.54637	RD-18	18.21	3.32875
ERM-19	9.014	1.61835	MH-19	19.35	3.54079	PDR-19	16.47	3.00512	RD-19	10.71	1.93379
ERM-20	20.27	3.7119	MH-20	9.163	1.64606	PDR-20	9.994	1.80062	RD-20	8.1	1.44835
ERM	MH	PDR	RD		variance analysis：one-way layout								multiple comparisons
3.9072	1.32857	3.11449	3.31387										Fisher's PLSD risk ratio 5％
1.92263	3.37153	1.97099	3.81048
2.45272	1.3985	1.65331	1.66782			n	mean value	mean square	standard deviation	standard error				Difference of MV	critical value	P value
2.06399	3.32503	2.542	2.03609
2.47448	2.87679	3.84024	2.65545		ERM	20	2.39049	0.541809	0.736077	0.164592			ERM,MH	-0.274742	0.467734	0.245702
1.89287	3.32317	2.87121	3.31759		MH	20	2.66523	0.541339	0.735758	0.16452			ERM,PDR	-0.273375	0.467734	0.248038
2.56804	2.85261	3.20414	3.44035		PDR	20	2.66386	0.545374	0.738494	0.165132			ERM,RD	-0.328578	0.467734	0.165842
2.21297	1.98029	2.03051	3.83466		RD	20	2.71906	0.577563	0.759975	0.169936			MH,PDR	0.00136706	0.467734	0.995371
2.21465	2.27602	3.8607	2.26486										MH,RD	-0.0538362	0.467734	0.819297
1.51586	3.1223	2.10863	3.54451		合計	80	2.60966	0.547294	0.739793	0.0827114			PDR,RD	-0.0552032	0.467734	0.814792
2.32066	3.35107	2.81355	2.78007
1.82238	2.11235	3.46081	2.58292
3.03488	3.05348	1.51717	3.21902		analysis of variance table
1.27333	3.03116	2.03609	1.63992
1.57352	3.73236	2.03609	3.01814		variation factor	sum of squares	variance	mean square	Ｆ value	Ｐ value	Ｆ(0.95)
3.36223	1.91705	2.5885	1.87614		total variation	43.2363	79
2.84331	2.62755	3.27668	2.66847		subgroup variation	1.32064	3	0.440214	0.798181	0.498684	2.72494
3.02372	2.43784	3.54637	3.32875		error variation	41.9156	76	0.551521
1.61835	3.54079	3.00512	1.93379
3.7119	1.64606	1.80062	1.44835
